# Supplementary material for: The High School Competencies Scale (H-Comp Scale): A First Validation Study
Source: Eur J Investig Health Psychol Educ. 2021 Jun 17;11(2):570–84. doi: 10.3390/ejihpe11020041 (PMC8314347; doi:10.3390/ejihpe11020041)
Supplement: Supplementary file 1 [file ejihpe-11-00041-s001.zip]

Archive with 1 entries (1 files):
- ejihpe-1235949-SI.pdf
